# Supplementary material for: Nested PCR Biases in Interpreting Microbial Community Structure in 16S rRNA Gene Sequence Datasets
Source: PLoS One. 2015 Jul 21;10(7):e0132253. doi: 10.1371/journal.pone.0132253 (PMC4509648; doi:10.1371/journal.pone.0132253)
Supplement: S1 Table — (XLS) [file pone.0132253.s001.xls]

## Sheet: statistics_treatment_vagina.txt
Supplementary Table 1, Difference between nested and standard PCRs in vaginal samples
		mean
alpha diversity	comparisons	nested PCR	standard PCR	P value*
No. of OTUs	nested_10_30 vs. standard_10_30	95.7	102.6	0.0008
No. of OTUs	nested_10_30 vs. standard_40	100.1	103	0.68
No. of OTUs	standard_20_20 vs. nested_20_20	96.4	99.5	0.21
No. of OTUs	standard_20_20 vs. standard_40	101.7	103	0.97
Shannon's Index	nested_10_30 vs. standard_10_30	2.7	2.8	0.19
Shannon's Index	nested_10_30 vs. standard_40	2.9	2.8	0.42
Shannon's Index	standard_20_20 vs. nested_20_20	2.7	2.7	0.46
Shannon's Index	standard_20_20 vs. standard_40	2.9	2.8	0.3
Chao1	nested_10_30 vs. standard_10_30	125.9	134.8	0.0021
Chao1	nested_10_30 vs. standard_40	133.1	134.8	0.79
Chao1	standard_20_20 vs. nested_20_20	126.4	132.6	0.22
Chao1	standard_20_20 vs. standard_40	133.5	134.8	1
PD_whole_tree	nested_10_30 vs. standard_10_30	8.6	9.4	0.0002
PD_whole_tree	nested_10_30 vs. standard_40	9.2	9.6	0.3
PD_whole_tree	standard_20_20 vs. nested_20_20	8.7	9.2	0.06
PD_whole_tree	standard_20_20 vs. standard_40	9.4	9.6	0.73
*P value based on paired Wilcoxon test.
